# Supplementary material for: Comprehensive analysis of lncRNA and mRNA based on expression microarray profiling reveals different characteristics of osteoarthritis between Tibetan and Han patients
Source: J Orthop Surg Res. 2021 Feb 12;16:133. doi: 10.1186/s13018-021-02213-y (PMC7879695; doi:10.1186/s13018-021-02213-y)
Supplement: Supplementary file 1 — Additional file 1: Table S1 [file 13018_2021_2213_MOESM1_ESM.xlsx]

## Sheet: Sheet1
Class	GO term	GO name	Deg gene of this term
biological_process	GO:0071840	cellular component organization or biogenesis	5599|7368|26052|5009|3955|55273|288|1645|441161|54880|5881|55607|1496|25909|6869|254887|1106|283847|4297|1767|255738|5796|4155|1804|55679|22941|9200|56203|89122|9314|11273|23195|5909|25819|10313|85464|11113|4739|440435|151242|440730|729920|79998|9181|51266|5340|51384|23347|114793|80821|7091|94104|8437|7468|51555|22871|83939|27031|6934|6117|130271|84193|64282|159989|652|55795|26257
cellular_component	GO:0043226	organelle	5599|7368|26052|5009|80764|3955|55273|288|1645|54880|56729|5881|55607|399512|1496|25909|55731|221476|1106|283847|7052|57338|4297|1767|120935|1109|255738|5796|200931|388536|4155|140775|1804|400954|55679|51700|101059918|197021|22941|9200|1871|26191|56203|79807|148789|60468|60680|9314|11273|23195|861|5158|23281|5909|54898|25819|10313|306|85464|92949|4123|4739|729|79993|57158|6523|27086|129138|9912|2…
biological_process	GO:0008152	metabolic process	5599|83394|7368|5009|80764|55273|288|1645|441161|11174|283450|54880|51327|56729|115703|55607|399512|57568|25909|124923|53836|254887|221476|1106|7052|1983|4297|338599|81704|1109|255738|10057|5796|388536|1804|51700|197021|9200|1871|26191|9244|148789|89122|60468|60680|9314|8786|861|5158|5909|54898|25819|100130827|306|85464|92949|4123|729|11113|79993|151242|27086|129138|353142|9912|2019|2334|440730|2…
biological_process	GO:0040007	growth	2019|2254|151242|652|4739|8437
cellular_component	GO:0044217	other organism part	5340
cellular_component	GO:0005623	cell	400935|7368|80764|54880|51327|56729|115703|5881|6869|55731|53836|1106|7052|1983|389118|120935|1109|255738|10057|5796|388536|400954|55679|101059918|9200|56203|89122|60680|8786|11273|861|23281|5909|54898|25819|10313|92949|79850|4739|729|79993|3047|440435|3770|353142|2019|83657|440730|79998|51266|25803|51384|114793|124|653509|94104|8437|7468|51555|83939|27031|5470|6934|130271|8613|84193|64282|159989…
biological_process	GO:0032502	developmental process	7368|26052|5009|3955|55273|288|1645|441161|11174|54880|51327|56729|5881|55607|1496|1106|7052|4297|1767|255738|5796|4155|55679|22941|9200|26191|56203|9244|9314|861|5158|5909|25819|306|85464|729|11113|57158|27086|353142|129138|2019|440730|2334|729920|9181|51266|51384|25803|3885|114793|80821|2254|9099|94104|8437|7468|22871|2277|27031|6934|84193|8613|159989|652|55795|26257|3718
biological_process	GO:0050896	response to stimulus	5599|400935|5009|3955|55273|288|1645|56729|115703|5881|55607|1496|57568|6869|53836|1106|7052|57338|4297|81704|1109|255738|5796|341276|4155|55679|26191|9244|89122|219958|9314|8786|256148|5158|5909|25819|306|4739|729|11113|57158|3047|151242|440435|27086|9912|129138|440730|27033|729920|9181|23765|51266|5340|51384|7091|2254|9099|2894|8437|7468|51555|22871|2277|83939|27031|5470|6934|6117|51554|8613|90…
biological_process	GO:0022414	reproductive process	2254|6869|3955|8613|441161|652|283847|56729|5266
molecular_function	GO:0000988	protein binding transcription factor activity	7091|54880|9314|84193|27033
cellular_component	GO:0031974	membrane-enclosed lumen	7091|5599|9099|140775|5009|80764|92949|1871|7468|2277|27086|6934|6117|25909|55731|2334|9314|84193|27033|64282|11273|1106|5340|283847|861|23195|4297|23347|25819|201176
cellular_component	GO:0044464	cell part	400935|7368|80764|54880|51327|56729|115703|5881|6869|55731|53836|1106|7052|1983|389118|120935|1109|255738|10057|5796|388536|400954|55679|101059918|9200|56203|89122|60680|8786|11273|861|23281|5909|54898|25819|10313|92949|79850|4739|729|79993|3047|440435|3770|353142|2019|83657|440730|79998|51266|25803|51384|114793|124|653509|94104|8437|7468|51555|83939|27031|5470|6934|130271|8613|84193|64282|159989…
biological_process	GO:0048519	negative regulation of biological process	5599|306|26052|80764|3955|288|57158|151242|54880|56729|27086|55607|1496|2019|440730|27033|53836|221476|9181|5340|25803|51384|57338|4297|81704|255738|5796|7091|2254|9099|4155|55679|22941|8437|1871|7468|22871|26191|56203|9244|27031|5470|140686|5266|6934|130271|60468|9314|8613|8786|55795|861|652|26257|3718|5909|25819
biological_process	GO:0032501	multicellular organismal process	7368|26052|5009|3955|55273|288|1645|441161|11174|54880|51327|56729|5881|55607|1496|6869|1106|7052|57338|4297|1767|81704|255738|5796|341276|4155|55679|22941|9200|26191|56203|9244|219958|9314|861|256148|5158|5909|25819|306|85464|729|11113|57158|3047|440435|6523|27086|3770|353142|129138|2019|440730|2334|729920|9181|23765|51266|5340|51384|25803|2254|653509|9099|94104|8437|7468|22871|2277|27031|5470|6…
cellular_component	GO:0030054	cell junction	55679|4739|8613|22941|288|2894|9181|22871|7052|6523|55607|143903|9912|1496|5796
biological_process	GO:0002376	immune system process	5599|306|4155|3955|729|7468|2277|26191|51327|27086|129138|89122|6869|51554|9314|23765|9181|51206|1106|51266|861|652|55795|3718|4297|81704
molecular_function	GO:0042056	chemoattractant activity	2277|652
molecular_function	GO:0005085	guanyl-nucleotide exchange factor activity	9181|2254|3718|81704
molecular_function	GO:0001071	nucleic acid binding transcription factor activity	7091|2019|388536|25909|60468|9314|1871|25803|861|26257|4297|25819|27086|6934
cellular_component	GO:0045202	synapse	22871|26052|55607|22941|288|9912|2894
biological_process	GO:0048511	rhythmic process	5599|9099|3955|22871|652|25819|4297|56729
cellular_component	GO:0044456	synapse part	22871|26052|55607|22941|288|9912|2894
molecular_function	GO:0005488	binding	80764|11174|54880|51327|56729|115703|5881|57568|6869|1106|7052|1983|389118|255738|10057|5796|388536|55679|9200|56203|9244|89122|60680|8786|347741|11273|861|23281|5909|54898|25819|10313|100130827|92949|4739|729|79993|3047|2019|440730|79998|51266|25803|51384|114793|124|653509|94104|8437|7468|51555|83939|27031|5470|6934|57687|130271|8613|84193|64282|159989|51206|55795|26257|3718|114780|5599|83394|25…
cellular_component	GO:0031012	extracellular matrix	170691|653509|2254|26052|92949|146183|11174|652|51384|5266
molecular_function	GO:0005215	transporter activity	200931|653509|83394|57158|2894|81796|3047|57338|6523|3770|6545|1109|10057|114780
biological_process	GO:0065007	biological regulation	5599|400935|26052|5009|80764|3955|55273|288|1645|54880|51327|56729|115703|5881|55607|1496|57568|25909|6869|53836|221476|1106|7052|57338|1983|4297|81704|1109|255738|5796|341276|388536|4155|1804|55679|22941|9200|1871|26191|56203|9244|219958|60468|9314|8786|11273|861|256148|5158|5909|25819|306|85464|4739|729|11113|57158|3047|151242|440435|27086|3770|129138|9912|2019|2334|440730|27033|79998|9181|2376…
cellular_component	GO:0044422	organelle part	5599|26052|5009|80764|3955|288|54880|5881|55607|399512|25909|55731|1106|283847|57338|4297|1767|120935|200931|140775|400954|51700|197021|22941|9200|1871|56203|148789|9314|11273|861|23195|5158|23281|5909|54898|25819|10313|306|92949|4739|79993|57158|27086|81851|83657|2334|27033|79998|9181|5340|23347|3885|7091|653509|9099|7468|51555|2277|6934|6117|130271|84193|8613|64282|25956|9028|159989|201176
molecular_function	GO:0016247	channel regulator activity	1804|255738
biological_process	GO:0046879	hormone secretion	6869|56729|6934
biological_process	GO:0050789	regulation of biological process	5599|400935|26052|80764|3955|55273|288|54880|56729|115703|5881|55607|1496|57568|25909|6869|53836|221476|1106|7052|57338|1983|4297|81704|255738|5796|341276|388536|4155|1804|55679|22941|9200|1871|26191|56203|9244|219958|60468|9314|8786|11273|861|256148|5158|5909|25819|306|85464|4739|729|11113|57158|151242|440435|27086|3770|129138|9912|2019|2334|440730|27033|79998|9181|23765|51266|5340|25803|51384|2…
molecular_function	GO:0030545	receptor regulator activity	255738
cellular_component	GO:0005581	collagen trimer	653509
biological_process	GO:0051704	multi-organism process	5599|2019|306|6869|8613|22941|2894|23765|441161|26191|652|25819|27086|10313|5266
biological_process	GO:0000003	reproduction	2254|6869|3955|8613|441161|652|283847|56729|5266
molecular_function	GO:0060089	molecular transducer activity	5599|341276|400935|57158|2894|22871|440435|9244|3770|6869|219958|51554|8786|53836|23765|51266|51206|57338|256148|5796
molecular_function	GO:0003824	catalytic activity	5599|100130827|85464|7368|26052|5009|92949|3955|4123|11113|79993|1645|11174|283450|54880|5881|83657|124923|729920|254887|1106|5340|7052|1983|4297|1767|338599|1109|255738|5796|10057|124|80821|2254|9099|1804|51700|79258|197021|9200|7468|22871|26191|148789|5470|57687|89122|170691|60468|8613|84193|64282|9028|23195|5158|3718|5909|54898|25819
cellular_component	GO:0032991	macromolecular complex	26052|729|57158|441161|3047|54880|51327|3770|5881|81851|25909|83657|9181|283847|57338|4297|1767|3885|255738|200931|653509|1804|400954|22941|1871|51555|22871|83939|9244|6934|6117|60468|84193|8786|9314|25956|11273|23281|25819
molecular_function	GO:0030234	enzyme regulator activity	5599|306|8437|151242|115703|140686|129138|5266|9912|57568|8786|9314|221476|84253|2980|5909|201176
biological_process	GO:0009987	cellular process	400935|7368|80764|283450|54880|51327|56729|115703|5881|57568|6869|53836|221476|1106|7052|1983|1109|255738|10057|5796|388536|55679|9200|56203|9244|89122|60680|8786|11273|861|5909|54898|25819|10313|100130827|92949|4739|729|79993|440435|3770|353142|2019|83657|440730|729920|79998|51266|25803|51384|114793|124|653509|94104|8437|7468|51555|83939|27031|5470|5266|6934|130271|8613|84193|64282|159989|51206|…
cellular_component	GO:0044421	extracellular region part	85464|306|26052|92949|3955|729|1645|11174|6523|56729|5881|25909|83657|221476|1106|5340|7052|51384|3885|1109|255738|2254|653509|1804|2894|2277|83939|9244|79807|5266|170691|8613|146183|51206|2980|652|10313
biological_process	GO:0051179	localization	5599|83394|306|7368|26052|288|57158|1645|3047|440435|6523|56729|3770|27086|115703|55607|129138|399512|9912|1496|25909|6869|83657|254887|79998|23765|9181|5340|283847|7052|57338|6545|4297|1767|81704|1109|255738|10057|5796|200931|653509|2254|1804|51700|2894|7468|2277|22871|51555|26191|6934|51554|9314|8613|25956|81796|51206|652|3718|10313|201176|114780
molecular_function	GO:0098772	molecular function regulator	5599|2254|306|1804|8437|151242|115703|140686|129138|5266|9912|57568|8786|9314|9181|221476|2980|84253|3718|5909|201176|81704|255738
molecular_function	GO:0005198	structural molecule activity	4155|3885|353142|22941|399512|1496|288
cellular_component	GO:0044420	extracellular matrix component	2254|26052
molecular_function	GO:0009055	electron carrier activity	1109
biological_process	GO:0007610	behavior	2019|9099|6869|2334|22941|2894|2277|22871|57338|56729|4297
cellular_component	GO:0044425	membrane part	400935|83394|7368|3955|55273|288|440087|646627|399512|1496|25909|6869|414152|53836|254887|221476|7052|57338|389118|255738|10057|5796|200931|341276|1804|51700|197021|22941|9200|26191|148789|219958|8786|347741|256148|5158|54898|10313|143903|9413|79850|729|79993|57158|440435|6523|3770|9912|9181|23765|51266|5340|6545|653509|79258|8437|2894|22871|388335|51554|8613|25956|9028|81796|146183|51206|3718|11…
biological_process	GO:0044699	single-organism process	400935|7368|11174|54880|51327|56729|115703|5881|57568|6869|53836|1106|7052|1109|255738|10057|5796|55679|9200|56203|9244|8786|861|5909|54898|25819|10313|92949|4739|729|79993|3047|440435|3770|353142|2019|83657|440730|729920|79998|51266|25803|51384|114793|124|653509|94104|8437|7468|51555|83939|27031|5470|6934|57687|130271|8613|84193|64282|159989|51206|146183|55795|26257|3718|114780|5599|83394|26052|…
cellular_component	GO:0005576	extracellular region	85464|306|26052|92949|3955|729|1645|11174|6523|56729|5881|25909|83657|23765|221476|1106|5340|7052|51384|3885|1109|255738|2254|653509|1804|79258|2894|286223|2277|83939|9244|79807|140686|5266|170691|152816|8613|146183|51206|2980|652|10313
cellular_component	GO:0044215	other organism	5340
cellular_component	GO:0016020	membrane	400935|83394|7368|5009|3955|55273|288|440087|646627|5881|399512|1496|25909|6869|414152|53836|254887|221476|283847|7052|57338|1983|389118|81704|255738|10057|5796|200931|341276|4155|1804|55679|51700|197021|22941|9200|26191|148789|89122|219958|8786|347741|11273|23195|256148|5158|5909|54898|10313|143903|306|9413|79850|729|11113|79993|57158|440435|6523|3770|9912|353142|9181|23765|51266|5340|6545|65350…
biological_process	GO:0022610	biological adhesion	3955|55679|4739|288|9200|22871|26191|27086|5881|1496|8613|9314|146183|5340|652|7052|3718|389118|81704|5796
biological_process	GO:0040011	locomotion	306|288|2277|56729|27086|1496|6869|51554|8613|9314|729920|23765|51206|652|57338|3718|1767|81704|5796
biological_process	GO:0048518	positive regulation of biological process	5599|26052|3955|55273|288|56729|115703|5881|55607|1496|57568|6869|7052|4297|81704|255738|1804|55679|22941|9200|1871|26191|9244|9314|8786|861|5909|25819|306|729|11113|57158|151242|27086|9912|129138|2019|440730|79998|9181|23765|5340|51384|25803|80821|2254|9099|94104|8437|7468|22871|2277|83939|6934|6117|84193|8613|652|84253|55795|2980|3718|26257|201176
biological_process	GO:0023052	signaling	5599|400935|3955|55273|288|56729|115703|5881|55607|57568|6869|53836|7052|57338|4297|81704|255738|5796|341276|4155|55679|22941|26191|9244|219958|9314|8786|256148|5158|5909|10313|11113|4739|57158|440435|151242|27086|3770|9912|129138|440730|9181|23765|51266|51384|7091|2254|8437|2894|51555|22871|2277|83939|27031|5470|6934|6117|51554|8613|9028|146183|51206|652|84253|3718|201176
