# Supplementary material for: Comprehensive analysis of lncRNA and mRNA based on expression microarray profiling reveals different characteristics of osteoarthritis between Tibetan and Han patients
Source: J Orthop Surg Res. 2021 Feb 12;16:133. doi: 10.1186/s13018-021-02213-y (PMC7879695; doi:10.1186/s13018-021-02213-y)
Supplement: Supplementary file 2 — Additional file 2: Table S2 [file 13018_2021_2213_MOESM2_ESM.xlsx]

## Sheet: Sheet1
#Term	Database	ID	P-Value	Corrected P-Value	input_gene	Hyperlink_change
Fatty acid elongation	KEGG PATHWAY	hsa00062	0.00290779	0.296009	ELOVL2,54898:down|ELOVL7,79993:up|HACD1,9200:down	http://www.genome.jp/kegg-bin/show_pathway?hsa00062/hsa:54898%09blue/hsa:79993%09red/hsa:9200%09blue
Pathways in cancer	KEGG PATHWAY	hsa05200	0.012514	0.296009	FIGF,2277:up|TCF7L2,6934:up|WNT16,51384:up|RUNX1,861:up|MAPK8,5599:up|RAC3,5881:down|BMP4,652:up|CTNNA2,1496:up|E2F3,1871:up|FGF9,2254:up	http://www.genome.jp/kegg-bin/show_pathway?hsa05200/hsa:2277%09red/hsa:652%09red/hsa:2254%09red/hsa:861%09red/hsa:5599%09red/hsa:5881%09blue/hsa:1871%09red/hsa:1496%09red/hsa:6934%09red/hsa:51384%09red
Basal cell carcinoma	KEGG PATHWAY	hsa05217	0.024099	0.3222	WNT16,51384:up|BMP4,652:up|TCF7L2,6934:up	http://www.genome.jp/kegg-bin/show_pathway?hsa05217/hsa:652%09red/hsa:6934%09red/hsa:51384%09red
Biosynthesis of unsaturated fatty acids	KEGG PATHWAY	hsa01040	0.026832	0.335744	ELOVL2,54898:down|HACD1,9200:down	http://www.genome.jp/kegg-bin/show_pathway?hsa01040/hsa:54898%09blue/hsa:9200%09blue
Colorectal cancer	KEGG PATHWAY	hsa05210	0.0323246	0.350543	MAPK8,5599:up|RAC3,5881:down|TCF7L2,6934:up	http://www.genome.jp/kegg-bin/show_pathway?hsa05210/hsa:5881%09blue/hsa:6934%09red/hsa:5599%09red
Pancreatic cancer	KEGG PATHWAY	hsa05212	0.037601	0.369396	MAPK8,5599:up|RAC3,5881:down|E2F3,1871:up	http://www.genome.jp/kegg-bin/show_pathway?hsa05212/hsa:5881%09blue/hsa:1871%09red/hsa:5599%09red
Adherens junction	KEGG PATHWAY	hsa04520	0.0478206	0.386232	RAC3,5881:down|TCF7L2,6934:up|CTNNA2,1496:up	http://www.genome.jp/kegg-bin/show_pathway?hsa04520/hsa:1496%09red/hsa:5881%09blue/hsa:6934%09red
Signaling pathways regulating pluripotency of stem cells	KEGG PATHWAY	hsa04550	0.0687518	0.401278	WNT16,51384:up|KLF4,9314:up|BMP4,652:up|JAK3,3718:down	http://www.genome.jp/kegg-bin/show_pathway?hsa04550/hsa:652%09red/hsa:3718%09blue/hsa:9314%09red/hsa:51384%09red
Wnt signaling pathway	KEGG PATHWAY	hsa04310	0.0701385	0.401278	WNT16,51384:up|MAPK8,5599:up|RAC3,5881:down|TCF7L2,6934:up	http://www.genome.jp/kegg-bin/show_pathway?hsa04310/hsa:5881%09blue/hsa:6934%09red/hsa:5599%09red/hsa:51384%09red
Rap1 signaling pathway	KEGG PATHWAY	hsa04015	0.0823958	0.418845	RAP1GAP,5909:down|RAC3,5881:down|FGF9,2254:up|FIGF,2277:up|SIPA1L2,57568:up	http://www.genome.jp/kegg-bin/show_pathway?hsa04015/hsa:5881%09blue/hsa:2254%09red/hsa:2277%09red/hsa:57568%09red/hsa:5909%09blue
Ether lipid metabolism	KEGG PATHWAY	hsa00565	0.0864826	0.420798	UGT8,7368:down|PLPP3,8613:up	http://www.genome.jp/kegg-bin/show_pathway?hsa00565/hsa:7368%09blue/hsa:8613%09red
Hippo signaling pathway	KEGG PATHWAY	hsa04390	0.0878797	0.420798	WNT16,51384:up|BMP4,652:up|TCF7L2,6934:up|CTNNA2,1496:up	http://www.genome.jp/kegg-bin/show_pathway?hsa04390/hsa:1496%09red/hsa:652%09red/hsa:6934%09red/hsa:51384%09red
Steroid hormone biosynthesis	KEGG PATHWAY	hsa00140	0.0962795	0.420798	AKR1C1,1645:up|AKR1C4,1109:down	http://www.genome.jp/kegg-bin/show_pathway?hsa00140/hsa:1645%09red/hsa:1109%09blue
Sphingolipid metabolism	KEGG PATHWAY	hsa00600	0.0962795	0.420798	UGT8,7368:down|PLPP3,8613:up	http://www.genome.jp/kegg-bin/show_pathway?hsa00600/hsa:7368%09blue/hsa:8613%09red
Choline metabolism in cancer	KEGG PATHWAY	hsa05231	0.0980575	0.420798	MAPK8,5599:up|RAC3,5881:down|PLPP3,8613:up	http://www.genome.jp/kegg-bin/show_pathway?hsa05231/hsa:5881%09blue/hsa:8613%09red/hsa:5599%09red
Fatty acid metabolism	KEGG PATHWAY	hsa01212	0.0996127	0.420798	ELOVL2,54898:down|HACD1,9200:down	http://www.genome.jp/kegg-bin/show_pathway?hsa01212/hsa:54898%09blue/hsa:9200%09blue
Ras signaling pathway	KEGG PATHWAY	hsa04014	0.102182	0.420798	MAPK8,5599:up|RAC3,5881:down|FGF9,2254:up|FIGF,2277:up|RASAL1,8437:down	http://www.genome.jp/kegg-bin/show_pathway?hsa04014/hsa:5881%09blue/hsa:2254%09red/hsa:8437%09blue/hsa:5599%09red/hsa:2277%09red
Endometrial cancer	KEGG PATHWAY	hsa05213	0.113254	0.434635	TCF7L2,6934:up|CTNNA2,1496:up	http://www.genome.jp/kegg-bin/show_pathway?hsa05213/hsa:1496%09red/hsa:6934%09red
Lysine degradation	KEGG PATHWAY	hsa00310	0.113254	0.434635	KMT2A,4297:up|WHSC1,7468:up	http://www.genome.jp/kegg-bin/show_pathway?hsa00310/hsa:4297%09red/hsa:7468%09red
Transcriptional misregulation in cancer	KEGG PATHWAY	hsa05202	0.12535	0.434635	WNT16,51384:up|RUNX1,861:up|KMT2A,4297:up|WHSC1,7468:up	http://www.genome.jp/kegg-bin/show_pathway?hsa05202/hsa:4297%09red/hsa:7468%09red/hsa:861%09red/hsa:51384%09red
Acute myeloid leukemia	KEGG PATHWAY	hsa05221	0.130925	0.434635	RUNX1,861:up|TCF7L2,6934:up	http://www.genome.jp/kegg-bin/show_pathway?hsa05221/hsa:861%09red/hsa:6934%09red
Metabolism of xenobiotics by cytochrome P450	KEGG PATHWAY	hsa00980	0.149174	0.450755	AKR1C1,1645:up|ADH1A,124:up	http://www.genome.jp/kegg-bin/show_pathway?hsa00980/hsa:1645%09red/hsa:124%09red
Fc epsilon RI signaling pathway	KEGG PATHWAY	hsa04664	0.164116	0.468356	MAPK8,5599:up|RAC3,5881:down	http://www.genome.jp/kegg-bin/show_pathway?hsa04664/hsa:5881%09blue/hsa:5599%09red
Primary bile acid biosynthesis	KEGG PATHWAY	hsa00120	0.175676	0.474959	AKR1C4,1109:down	http://www.genome.jp/kegg-bin/show_pathway?hsa00120/hsa:1109%09blue
Bile secretion	KEGG PATHWAY	hsa04976	0.18314	0.477592	SLC5A1,6523:down|SLC51A,200931:down	http://www.genome.jp/kegg-bin/show_pathway?hsa04976/hsa:6523%09blue/hsa:200931%09blue
Melanoma	KEGG PATHWAY	hsa05218	0.18314	0.477592	FGF9,2254:up|E2F3,1871:up	http://www.genome.jp/kegg-bin/show_pathway?hsa05218/hsa:2254%09red/hsa:1871%09red
Other glycan degradation	KEGG PATHWAY	hsa00511	0.18448	0.477592	MAN2C1,4123:up	http://www.genome.jp/kegg-bin/show_pathway?hsa00511/hsa:4123%09red
Chronic myeloid leukemia	KEGG PATHWAY	hsa05220	0.190839	0.486013	RUNX1,861:up|E2F3,1871:up	http://www.genome.jp/kegg-bin/show_pathway?hsa05220/hsa:1871%09red/hsa:861%09red
Pertussis	KEGG PATHWAY	hsa05133	0.194704	0.486013	MAPK8,5599:up|SFTPA1,653509:down	http://www.genome.jp/kegg-bin/show_pathway?hsa05133/hsa:653509%09blue/hsa:5599%09red
Arrhythmogenic right ventricular cardiomyopathy (ARVC)	KEGG PATHWAY	hsa05412	0.194704	0.486013	TCF7L2,6934:up|CTNNA2,1496:up	http://www.genome.jp/kegg-bin/show_pathway?hsa05412/hsa:1496%09red/hsa:6934%09red
@@Arginine biosynthesis	KEGG PATHWAY	hsa00220	0.201807	0.487533	OTC,5009:down	http://www.genome.jp/kegg-bin/show_pathway?hsa00220/hsa:5009%09blue
Bacterial invasion of epithelial cells	KEGG PATHWAY	hsa05100	0.210258	0.492481	DNM3,26052:up|CTNNA2,1496:up	http://www.genome.jp/kegg-bin/show_pathway?hsa05100/hsa:1496%09red/hsa:26052%09red
Complement and coagulation cascades	KEGG PATHWAY	hsa04610	0.214167	0.500065	PLG,5340:up|C6,729:up	http://www.genome.jp/kegg-bin/show_pathway?hsa04610/hsa:729%09red/hsa:5340%09red
@@Mismatch repair	KEGG PATHWAY	hsa03430	0.227112	0.503776	RPA1,6117:up	http://www.genome.jp/kegg-bin/show_pathway?hsa03430/hsa:6117%09red
Prostate cancer	KEGG PATHWAY	hsa05215	0.253535	0.534449	TCF7L2,6934:up|E2F3,1871:up	http://www.genome.jp/kegg-bin/show_pathway?hsa05215/hsa:1871%09red/hsa:6934%09red
Phototransduction	KEGG PATHWAY	hsa04744	0.259613	0.537968	PDE6B,5158:down	http://www.genome.jp/kegg-bin/show_pathway?hsa04744/hsa:5158%09blue
Thyroid cancer	KEGG PATHWAY	hsa05216	0.27535	0.547335	TCF7L2,6934:up	http://www.genome.jp/kegg-bin/show_pathway?hsa05216/hsa:6934%09red
Homologous recombination	KEGG PATHWAY	hsa03440	0.27535	0.547335	RPA1,6117:up	http://www.genome.jp/kegg-bin/show_pathway?hsa03440/hsa:6117%09red
Endocrine resistance	KEGG PATHWAY	hsa01522	0.28516	0.554248	MAPK8,5599:up|E2F3,1871:up	http://www.genome.jp/kegg-bin/show_pathway?hsa01522/hsa:1871%09red/hsa:5599%09red
Other types of O-glycan biosynthesis	KEGG PATHWAY	hsa00514	0.290753	0.554248	LFNG,3955:down	http://www.genome.jp/kegg-bin/show_pathway?hsa00514/hsa:3955%09blue
Melanogenesis	KEGG PATHWAY	hsa04916	0.296997	0.556734	WNT16,51384:up|TCF7L2,6934:up	http://www.genome.jp/kegg-bin/show_pathway?hsa04916/hsa:6934%09red/hsa:51384%09red
AGE-RAGE signaling pathway in diabetic complications	KEGG PATHWAY	hsa04933	0.300936	0.559455	MAPK8,5599:up|FIGF,2277:up	http://www.genome.jp/kegg-bin/show_pathway?hsa04933/hsa:2277%09red/hsa:5599%09red
Apoptosis - multiple species	KEGG PATHWAY	hsa04215	0.30583	0.566395	MAPK8,5599:up	http://www.genome.jp/kegg-bin/show_pathway?hsa04215/hsa:5599%09red
HTLV-I infection	KEGG PATHWAY	hsa05166	0.306667	0.56687	WNT16,51384:up|MAPK8,5599:up|JAK3,3718:down|E2F3,1871:up	http://www.genome.jp/kegg-bin/show_pathway?hsa05166/hsa:1871%09red/hsa:3718%09blue/hsa:5599%09red/hsa:51384%09red
Prion diseases	KEGG PATHWAY	hsa05020	0.320588	0.578362	C6,729:up	http://www.genome.jp/kegg-bin/show_pathway?hsa05020/hsa:729%09red
Tyrosine metabolism	KEGG PATHWAY	hsa00350	0.320588	0.578362	ADH1A,124:up	http://www.genome.jp/kegg-bin/show_pathway?hsa00350/hsa:124%09red
Primary immunodeficiency	KEGG PATHWAY	hsa05340	0.327849	0.58701	JAK3,3718:down	http://www.genome.jp/kegg-bin/show_pathway?hsa05340/hsa:3718%09blue
DNA replication	KEGG PATHWAY	hsa03030	0.327849	0.58701	RPA1,6117:up	http://www.genome.jp/kegg-bin/show_pathway?hsa03030/hsa:6117%09red
Bladder cancer	KEGG PATHWAY	hsa05219	0.363012	0.618058	E2F3,1871:up	http://www.genome.jp/kegg-bin/show_pathway?hsa05219/hsa:1871%09red
Fat digestion and absorption	KEGG PATHWAY	hsa04975	0.363012	0.618058	PLPP3,8613:up	http://www.genome.jp/kegg-bin/show_pathway?hsa04975/hsa:8613%09red
Carbohydrate digestion and absorption	KEGG PATHWAY	hsa04973	0.369821	0.618058	SLC5A1,6523:down	http://www.genome.jp/kegg-bin/show_pathway?hsa04973/hsa:6523%09blue
Focal adhesion	KEGG PATHWAY	hsa04510	0.37446	0.623974	MAPK8,5599:up|RAC3,5881:down|FIGF,2277:up	http://www.genome.jp/kegg-bin/show_pathway?hsa04510/hsa:5881%09blue/hsa:2277%09red/hsa:5599%09red
Sphingolipid signaling pathway	KEGG PATHWAY	hsa04071	0.374702	0.623974	MAPK8,5599:up|RAC3,5881:down	http://www.genome.jp/kegg-bin/show_pathway?hsa04071/hsa:5881%09blue/hsa:5599%09red
Fatty acid degradation	KEGG PATHWAY	hsa00071	0.383224	0.62651	ADH1A,124:up	http://www.genome.jp/kegg-bin/show_pathway?hsa00071/hsa:124%09red
ABC transporters	KEGG PATHWAY	hsa02010	0.383224	0.62651	ABCC5,10057:up	http://www.genome.jp/kegg-bin/show_pathway?hsa02010/hsa:10057%09red
Nucleotide excision repair	KEGG PATHWAY	hsa03420	0.383224	0.62651	RPA1,6117:up	http://www.genome.jp/kegg-bin/show_pathway?hsa03420/hsa:6117%09red
Endocrine and other factor-regulated calcium reabsorption	KEGG PATHWAY	hsa04961	0.402796	0.646594	DNM3,26052:up	http://www.genome.jp/kegg-bin/show_pathway?hsa04961/hsa:26052%09red
Regulation of actin cytoskeleton	KEGG PATHWAY	hsa04810	0.408949	0.647264	RAC3,5881:down|FGF9,2254:up|SSH2,85464:up	http://www.genome.jp/kegg-bin/show_pathway?hsa04810/hsa:5881%09blue/hsa:2254%09red/hsa:85464%09red
@@Notch signaling pathway	KEGG PATHWAY	hsa04330	0.409182	0.647264	LFNG,3955:down	http://www.genome.jp/kegg-bin/show_pathway?hsa04330/hsa:3955%09blue
Amino sugar and nucleotide sugar metabolism	KEGG PATHWAY	hsa00520	0.409182	0.647264	CYB5R2,51700:down	http://www.genome.jp/kegg-bin/show_pathway?hsa00520/hsa:51700%09blue
Type II diabetes mellitus	KEGG PATHWAY	hsa04930	0.409182	0.647264	MAPK8,5599:up	http://www.genome.jp/kegg-bin/show_pathway?hsa04930/hsa:5599%09red
Measles	KEGG PATHWAY	hsa05162	0.412286	0.651119	JAK3,3718:down|TACR1,6869:up	http://www.genome.jp/kegg-bin/show_pathway?hsa05162/hsa:3718%09blue/hsa:6869%09red
@@Fanconi anemia pathway	KEGG PATHWAY	hsa03460	0.427934	0.662958	RPA1,6117:up	http://www.genome.jp/kegg-bin/show_pathway?hsa03460/hsa:6117%09red
Mineral absorption	KEGG PATHWAY	hsa04978	0.434052	0.669249	SLC5A1,6523:down	http://www.genome.jp/kegg-bin/show_pathway?hsa04978/hsa:6523%09blue
Pathogenic Escherichia coli infection	KEGG PATHWAY	hsa05130	0.446093	0.671893	ARHGEF2,9181:up	http://www.genome.jp/kegg-bin/show_pathway?hsa05130/hsa:9181%09red
Staphylococcus aureus infection	KEGG PATHWAY	hsa05150	0.446093	0.671893	PLG,5340:up	http://www.genome.jp/kegg-bin/show_pathway?hsa05150/hsa:5340%09red
Retinol metabolism	KEGG PATHWAY	hsa00830	0.446093	0.671893	ADH1A,124:up	http://www.genome.jp/kegg-bin/show_pathway?hsa00830/hsa:124%09red
Hepatitis B	KEGG PATHWAY	hsa05161	0.452301	0.676082	MAPK8,5599:up|E2F3,1871:up	http://www.genome.jp/kegg-bin/show_pathway?hsa05161/hsa:1871%09red/hsa:5599%09red
Phospholipase D signaling pathway	KEGG PATHWAY	hsa04072	0.455862	0.676082	DNM3,26052:up|PLPP3,8613:up	http://www.genome.jp/kegg-bin/show_pathway?hsa04072/hsa:8613%09red/hsa:26052%09red
Non-small cell lung cancer	KEGG PATHWAY	hsa05223	0.457879	0.676082	E2F3,1871:up	http://www.genome.jp/kegg-bin/show_pathway?hsa05223/hsa:1871%09red
NOD-like receptor signaling pathway	KEGG PATHWAY	hsa04621	0.463678	0.676457	MAPK8,5599:up	http://www.genome.jp/kegg-bin/show_pathway?hsa04621/hsa:5599%09red
Viral myocarditis	KEGG PATHWAY	hsa05416	0.469415	0.68177	RAC3,5881:down	http://www.genome.jp/kegg-bin/show_pathway?hsa05416/hsa:5881%09blue
Drug metabolism - cytochrome P450	KEGG PATHWAY	hsa00982	0.469415	0.68177	ADH1A,124:up	http://www.genome.jp/kegg-bin/show_pathway?hsa00982/hsa:124%09red
Glycerolipid metabolism	KEGG PATHWAY	hsa00561	0.475091	0.68593	PLPP3,8613:up	http://www.genome.jp/kegg-bin/show_pathway?hsa00561/hsa:8613%09red
VEGF signaling pathway	KEGG PATHWAY	hsa04370	0.480707	0.688942	RAC3,5881:down	http://www.genome.jp/kegg-bin/show_pathway?hsa04370/hsa:5881%09blue
Synaptic vesicle cycle	KEGG PATHWAY	hsa04721	0.486262	0.692835	DNM3,26052:up	http://www.genome.jp/kegg-bin/show_pathway?hsa04721/hsa:26052%09red
Shigellosis	KEGG PATHWAY	hsa05131	0.502576	0.703751	MAPK8,5599:up	http://www.genome.jp/kegg-bin/show_pathway?hsa05131/hsa:5599%09red
MicroRNAs in cancer	KEGG PATHWAY	hsa05206	0.504276	0.70512	FOXP1,27086:up|E2F3,1871:up	http://www.genome.jp/kegg-bin/show_pathway?hsa05206/hsa:1871%09red/hsa:27086%09red
Glioma	KEGG PATHWAY	hsa05214	0.507899	0.705134	E2F3,1871:up	http://www.genome.jp/kegg-bin/show_pathway?hsa05214/hsa:1871%09red
Epithelial cell signaling in Helicobacter pylori infection	KEGG PATHWAY	hsa05120	0.513165	0.708788	MAPK8,5599:up	http://www.genome.jp/kegg-bin/show_pathway?hsa05120/hsa:5599%09red
RIG-I-like receptor signaling pathway	KEGG PATHWAY	hsa04622	0.513165	0.708788	MAPK8,5599:up	http://www.genome.jp/kegg-bin/show_pathway?hsa04622/hsa:5599%09red
Glycolysis / Gluconeogenesis	KEGG PATHWAY	hsa00010	0.518374	0.711989	ADH1A,124:up	http://www.genome.jp/kegg-bin/show_pathway?hsa00010/hsa:124%09red
Chemical carcinogenesis	KEGG PATHWAY	hsa05204	0.518374	0.711989	ADH1A,124:up	http://www.genome.jp/kegg-bin/show_pathway?hsa05204/hsa:124%09red
MAPK signaling pathway	KEGG PATHWAY	hsa04010	0.518672	0.711989	MAPK8,5599:up|RAC3,5881:down|FGF9,2254:up	http://www.genome.jp/kegg-bin/show_pathway?hsa04010/hsa:5881%09blue/hsa:2254%09red/hsa:5599%09red
Adipocytokine signaling pathway	KEGG PATHWAY	hsa04920	0.533673	0.717748	MAPK8,5599:up	http://www.genome.jp/kegg-bin/show_pathway?hsa04920/hsa:5599%09red
Protein processing in endoplasmic reticulum	KEGG PATHWAY	hsa04141	0.533899	0.717748	MAPK8,5599:up|SEC31B,25956:up	http://www.genome.jp/kegg-bin/show_pathway?hsa04141/hsa:25956%09red/hsa:5599%09red
Influenza A	KEGG PATHWAY	hsa05164	0.543501	0.719885	MAPK8,5599:up|PLG,5340:up	http://www.genome.jp/kegg-bin/show_pathway?hsa05164/hsa:5340%09red/hsa:5599%09red
Prolactin signaling pathway	KEGG PATHWAY	hsa04917	0.543601	0.719885	MAPK8,5599:up	http://www.genome.jp/kegg-bin/show_pathway?hsa04917/hsa:5599%09red
B cell receptor signaling pathway	KEGG PATHWAY	hsa04662	0.543601	0.719885	RAC3,5881:down	http://www.genome.jp/kegg-bin/show_pathway?hsa04662/hsa:5881%09blue
Biosynthesis of amino acids	KEGG PATHWAY	hsa01230	0.548487	0.72537	OTC,5009:down	http://www.genome.jp/kegg-bin/show_pathway?hsa01230/hsa:5009%09blue
@@Axon guidance	KEGG PATHWAY	hsa04360	0.565369	0.739508	RAC3,5881:down|SSH2,85464:up	http://www.genome.jp/kegg-bin/show_pathway?hsa04360/hsa:5881%09blue/hsa:85464%09red
RNA degradation	KEGG PATHWAY	hsa03018	0.567512	0.739508	PAPD5,64282:up	http://www.genome.jp/kegg-bin/show_pathway?hsa03018/hsa:64282%09red
Neuroactive ligand-receptor interaction	KEGG PATHWAY	hsa04080	0.569297	0.739617	GRID1,2894:down|PLG,5340:up|TACR1,6869:up	http://www.genome.jp/kegg-bin/show_pathway?hsa04080/hsa:6869%09red/hsa:2894%09blue/hsa:5340%09red
Ribosome biogenesis in eukaryotes	KEGG PATHWAY	hsa03008	0.572142	0.739617	MDN1,23195:up	http://www.genome.jp/kegg-bin/show_pathway?hsa03008/hsa:23195%09red
ECM-receptor interaction	KEGG PATHWAY	hsa04512	0.590174	0.748065	GP6,51206:up	http://www.genome.jp/kegg-bin/show_pathway?hsa04512/hsa:51206%09red
@@TGF-beta signaling pathway	KEGG PATHWAY	hsa04350	0.594563	0.748439	BMP4,652:up	http://www.genome.jp/kegg-bin/show_pathway?hsa04350/hsa:652%09red
Peroxisome	KEGG PATHWAY	hsa04146	0.594563	0.748439	PEX5L,51555:up	http://www.genome.jp/kegg-bin/show_pathway?hsa04146/hsa:51555%09red
Salmonella infection	KEGG PATHWAY	hsa05132	0.594563	0.748439	MAPK8,5599:up	http://www.genome.jp/kegg-bin/show_pathway?hsa05132/hsa:5599%09red
Huntington's disease	KEGG PATHWAY	hsa05016	0.606819	0.755249	TGM2,7052:up|DNAH5,1767:up	http://www.genome.jp/kegg-bin/show_pathway?hsa05016/hsa:7052%09red/hsa:1767%09red
Small cell lung cancer	KEGG PATHWAY	hsa05222	0.607449	0.755249	E2F3,1871:up	http://www.genome.jp/kegg-bin/show_pathway?hsa05222/hsa:1871%09red
ErbB signaling pathway	KEGG PATHWAY	hsa04012	0.611653	0.756621	MAPK8,5599:up	http://www.genome.jp/kegg-bin/show_pathway?hsa04012/hsa:5599%09red
GnRH signaling pathway	KEGG PATHWAY	hsa04912	0.623999	0.761534	MAPK8,5599:up	http://www.genome.jp/kegg-bin/show_pathway?hsa04912/hsa:5599%09red
Fc gamma R-mediated phagocytosis	KEGG PATHWAY	hsa04666	0.628026	0.761534	PLPP3,8613:up	http://www.genome.jp/kegg-bin/show_pathway?hsa04666/hsa:8613%09red
Epstein-Barr virus infection	KEGG PATHWAY	hsa05169	0.631848	0.761534	MAPK8,5599:up|JAK3,3718:down	http://www.genome.jp/kegg-bin/show_pathway?hsa05169/hsa:3718%09blue/hsa:5599%09red
Progesterone-mediated oocyte maturation	KEGG PATHWAY	hsa04914	0.632011	0.761534	MAPK8,5599:up	http://www.genome.jp/kegg-bin/show_pathway?hsa04914/hsa:5599%09red
cAMP signaling pathway	KEGG PATHWAY	hsa04024	0.634552	0.763653	MAPK8,5599:up|RAC3,5881:down	http://www.genome.jp/kegg-bin/show_pathway?hsa04024/hsa:5881%09blue/hsa:5599%09red
Glycerophospholipid metabolism	KEGG PATHWAY	hsa00564	0.639853	0.768138	PLPP3,8613:up	http://www.genome.jp/kegg-bin/show_pathway?hsa00564/hsa:8613%09red
Proteoglycans in cancer	KEGG PATHWAY	hsa05205	0.642569	0.770451	WNT16,51384:up|ANK3,288:up	http://www.genome.jp/kegg-bin/show_pathway?hsa05205/hsa:288%09red/hsa:51384%09red
Inflammatory mediator regulation of TRP channels	KEGG PATHWAY	hsa04750	0.651305	0.773326	MAPK8,5599:up	http://www.genome.jp/kegg-bin/show_pathway?hsa04750/hsa:5599%09red
Toll-like receptor signaling pathway	KEGG PATHWAY	hsa04620	0.655041	0.774934	MAPK8,5599:up	http://www.genome.jp/kegg-bin/show_pathway?hsa04620/hsa:5599%09red
Retrograde endocannabinoid signaling	KEGG PATHWAY	hsa04723	0.666012	0.778901	MAPK8,5599:up	http://www.genome.jp/kegg-bin/show_pathway?hsa04723/hsa:5599%09red
Chagas disease (American trypanosomiasis)	KEGG PATHWAY	hsa05142	0.673132	0.783931	MAPK8,5599:up	http://www.genome.jp/kegg-bin/show_pathway?hsa05142/hsa:5599%09red
Insulin resistance	KEGG PATHWAY	hsa04931	0.693598	0.788795	MAPK8,5599:up	http://www.genome.jp/kegg-bin/show_pathway?hsa04931/hsa:5599%09red
TNF signaling pathway	KEGG PATHWAY	hsa04668	0.696883	0.788795	MAPK8,5599:up	http://www.genome.jp/kegg-bin/show_pathway?hsa04668/hsa:5599%09red
Cholinergic synapse	KEGG PATHWAY	hsa04725	0.700132	0.79089	KCNJ14,3770:up	http://www.genome.jp/kegg-bin/show_pathway?hsa04725/hsa:3770%09red
PI3K-Akt signaling pathway	KEGG PATHWAY	hsa04151	0.703883	0.791462	FIGF,2277:up|FGF9,2254:up|JAK3,3718:down	http://www.genome.jp/kegg-bin/show_pathway?hsa04151/hsa:2277%09red/hsa:2254%09red/hsa:3718%09blue
Glutamatergic synapse	KEGG PATHWAY	hsa04724	0.706528	0.793522	SHANK2,22941:up	http://www.genome.jp/kegg-bin/show_pathway?hsa04724/hsa:22941%09red
Toxoplasmosis	KEGG PATHWAY	hsa05145	0.721928	0.799775	MAPK8,5599:up	http://www.genome.jp/kegg-bin/show_pathway?hsa05145/hsa:5599%09red
Thyroid hormone signaling pathway	KEGG PATHWAY	hsa04919	0.721928	0.799775	BMP4,652:up	http://www.genome.jp/kegg-bin/show_pathway?hsa04919/hsa:652%09red
Leukocyte transendothelial migration	KEGG PATHWAY	hsa04670	0.721928	0.799775	CTNNA2,1496:up	http://www.genome.jp/kegg-bin/show_pathway?hsa04670/hsa:1496%09red
Neurotrophin signaling pathway	KEGG PATHWAY	hsa04722	0.72786	0.80361	MAPK8,5599:up	http://www.genome.jp/kegg-bin/show_pathway?hsa04722/hsa:5599%09red
Natural killer cell mediated cytotoxicity	KEGG PATHWAY	hsa04650	0.730779	0.805011	RAC3,5881:down	http://www.genome.jp/kegg-bin/show_pathway?hsa04650/hsa:5881%09blue
Platelet activation	KEGG PATHWAY	hsa04611	0.730779	0.805011	GP6,51206:up	http://www.genome.jp/kegg-bin/show_pathway?hsa04611/hsa:51206%09red
Cell cycle	KEGG PATHWAY	hsa04110	0.739349	0.810792	E2F3,1871:up	http://www.genome.jp/kegg-bin/show_pathway?hsa04110/hsa:1871%09red
Hepatitis C	KEGG PATHWAY	hsa05160	0.753033	0.820268	MAPK8,5599:up	http://www.genome.jp/kegg-bin/show_pathway?hsa05160/hsa:5599%09red
Systemic lupus erythematosus	KEGG PATHWAY	hsa05322	0.753033	0.820268	C6,729:up	http://www.genome.jp/kegg-bin/show_pathway?hsa05322/hsa:729%09red
Dopaminergic synapse	KEGG PATHWAY	hsa04728	0.753033	0.820268	MAPK8,5599:up	http://www.genome.jp/kegg-bin/show_pathway?hsa04728/hsa:5599%09red
Osteoclast differentiation	KEGG PATHWAY	hsa04380	0.755683	0.822237	MAPK8,5599:up	http://www.genome.jp/kegg-bin/show_pathway?hsa04380/hsa:5599%09red
FoxO signaling pathway	KEGG PATHWAY	hsa04068	0.763463	0.827933	MAPK8,5599:up	http://www.genome.jp/kegg-bin/show_pathway?hsa04068/hsa:5599%09red
Cytokine-cytokine receptor interaction	KEGG PATHWAY	hsa04060	0.765995	0.828844	IL17RA,23765:up|FIGF,2277:up	http://www.genome.jp/kegg-bin/show_pathway?hsa04060/hsa:2277%09red/hsa:23765%09red
Tight junction	KEGG PATHWAY	hsa04530	0.775885	0.836577	CTNNA2,1496:up	http://www.genome.jp/kegg-bin/show_pathway?hsa04530/hsa:1496%09red
Apoptosis	KEGG PATHWAY	hsa04210	0.778291	0.836577	MAPK8,5599:up	http://www.genome.jp/kegg-bin/show_pathway?hsa04210/hsa:5599%09red
Insulin signaling pathway	KEGG PATHWAY	hsa04910	0.778291	0.836577	MAPK8,5599:up	http://www.genome.jp/kegg-bin/show_pathway?hsa04910/hsa:5599%09red
Cell adhesion molecules (CAMs)	KEGG PATHWAY	hsa04514	0.787658	0.842932	NLGN1,22871:up	http://www.genome.jp/kegg-bin/show_pathway?hsa04514/hsa:22871%09red
Non-alcoholic fatty liver disease (NAFLD)	KEGG PATHWAY	hsa04932	0.798814	0.852068	MAPK8,5599:up	http://www.genome.jp/kegg-bin/show_pathway?hsa04932/hsa:5599%09red
Phagosome	KEGG PATHWAY	hsa04145	0.800974	0.85344	SFTPA1,653509:down	http://www.genome.jp/kegg-bin/show_pathway?hsa04145/hsa:653509%09blue
Olfactory transduction	KEGG PATHWAY	hsa04740	0.808002	0.858958	OR1S2,219958:down|OR10A2,341276:down|OR4S1,256148:down	http://www.genome.jp/kegg-bin/show_pathway?hsa04740/hsa:256148%09blue/hsa:219958%09blue/hsa:341276%09blue
mTOR signaling pathway	KEGG PATHWAY	hsa04150	0.809386	0.858958	WNT16,51384:up	http://www.genome.jp/kegg-bin/show_pathway?hsa04150/hsa:51384%09red
Jak-STAT signaling pathway	KEGG PATHWAY	hsa04630	0.811433	0.858958	JAK3,3718:down	http://www.genome.jp/kegg-bin/show_pathway?hsa04630/hsa:3718%09blue
Oxytocin signaling pathway	KEGG PATHWAY	hsa04921	0.815462	0.862287	KCNJ14,3770:up	http://www.genome.jp/kegg-bin/show_pathway?hsa04921/hsa:3770%09red
RNA transport	KEGG PATHWAY	hsa03013	0.817444	0.863447	EIF5,1983:up	http://www.genome.jp/kegg-bin/show_pathway?hsa03013/hsa:1983%09red
Tuberculosis	KEGG PATHWAY	hsa05152	0.841361	0.882028	MAPK8,5599:up	http://www.genome.jp/kegg-bin/show_pathway?hsa05152/hsa:5599%09red
Purine metabolism	KEGG PATHWAY	hsa00230	0.843066	0.882867	PDE6B,5158:down	http://www.genome.jp/kegg-bin/show_pathway?hsa00230/hsa:5158%09blue
Calcium signaling pathway	KEGG PATHWAY	hsa04020	0.856064	0.889796	TACR1,6869:up	http://www.genome.jp/kegg-bin/show_pathway?hsa04020/hsa:6869%09red
Herpes simplex infection	KEGG PATHWAY	hsa05168	0.856064	0.889796	MAPK8,5599:up	http://www.genome.jp/kegg-bin/show_pathway?hsa05168/hsa:5599%09red
Chemokine signaling pathway	KEGG PATHWAY	hsa04062	0.862155	0.893273	JAK3,3718:down	http://www.genome.jp/kegg-bin/show_pathway?hsa04062/hsa:3718%09blue
Viral carcinogenesis	KEGG PATHWAY	hsa05203	0.886538	0.907934	JAK3,3718:down	http://www.genome.jp/kegg-bin/show_pathway?hsa05203/hsa:3718%09blue
Endocytosis	KEGG PATHWAY	hsa04144	0.938805	0.950491	DNM3,26052:up	http://www.genome.jp/kegg-bin/show_pathway?hsa04144/hsa:26052%09red
Metabolic pathways	KEGG PATHWAY	hsa01100	0.99687	0.997893	UGT8,7368:down|OTC,5009:down|ADH1A,124:up|PLPP3,8613:up|AKR1C4,1109:down	http://www.genome.jp/kegg-bin/show_pathway?hsa01100/hsa:5009%09blue/hsa:7368%09blue/hsa:8613%09red/hsa:1109%09blue/hsa:124%09red
